# Supplementary material for: New Hybrid Phenalenone Dimer, Highly Conjugated Dihydroxylated C28 Steroid and Azaphilone from the Culture Extract of a Marine Sponge-Associated Fungus, Talaromyces pinophilus KUFA 1767
Source: Mar Drugs. 2023 Mar 21;21(3):194. doi: 10.3390/md21030194 (PMC10051590; doi:10.3390/md21030194)
Supplement: Supplementary file 1 [file marinedrugs-21-00194-s001.zip]

Archive with 1 entries (1 files):
- marinedrugs-2277486-supplementary.pdf
